# Supplementary material for: Mechanisms of Change Underlying Effects of an Early Parenting Intervention on Child Development Among Vulnerable Families in Rwanda
Source: Children (Basel). 2026 Feb 27;13(3):344. doi: 10.3390/children13030344 (PMC13025627; doi:10.3390/children13030344)
Supplement: Supplementary file 1 [file children-13-00344-s001.zip]

Archive with 1 entries (1 files):
- children-4053120-supplementary.pdf
